# Supplementary material for: New Insights in the Synthesis of High-Molecular-Weight Aromatic Polyamides-Improved Synthesis of Rod-like PPTA
Source: Int J Mol Sci. 2023 Feb 1;24(3):2734. doi: 10.3390/ijms24032734 (PMC9917457; doi:10.3390/ijms24032734)
Supplement: Supplementary file 1 [file ijms-24-02734-s001.zip]

Archive with 1 entries (1 files):
- ijms-2115408-supplementary.pdf
